# Supplementary material for: Does 3D Phenotyping Yield Substantial Insights in the Genetics of the Mouse Mandible Shape?
Source: G3 (Bethesda). 2016 Feb 23;6(5):1153–63. doi: 10.1534/g3.115.024372 (PMC4856069; doi:10.1534/g3.115.024372)
Supplement: Supporting Information [file supp_g3.115.024372_FileS1.zip]

Archive with 3 entries (2 files):
- FileS5.Rdata
- __MACOSX/
- __MACOSX/._FileS5.Rdata
